# Supplementary material for: Sequential Extraction of Hydroxytyrosol, Mannitol and Triterpenic Acids Using a Green Optimized Procedure Based on Ultrasound
Source: Antioxidants (Basel). 2021 Nov 7;10(11):1781. doi: 10.3390/antiox10111781 (PMC8614775; doi:10.3390/antiox10111781)
Supplement: Supplementary file 1 [file antioxidants-10-01781-s001.zip]

Archive with 1 entries (1 files):
- antioxidants-1420531-supplementary.pdf
